# Supplementary material for: Complete mitochondrial genomes and updated divergence time of the two freshwater clupeids endemic to Lake Tanganyika (Africa) suggest intralacustrine speciation
Source: BMC Ecol Evol. 2022 Nov 3;22:127. doi: 10.1186/s12862-022-02085-8 (PMC9635120; doi:10.1186/s12862-022-02085-8)
Supplement: Supplementary file 1 — Additional file 1. Taxonomic information, accession numbers and references of mitochondrial genomes used for phylogenetic analyses. [file 12862_2022_2085_MOESM1_ESM.xls]

## Sheet: table S1
Order	Family	Subfamily	Species	Accession	Reference
Clupeiformes	Chirocentridae		Chirocentrus dorab	AP018763	Saitoh et al., 2003 2
	Chirocentridae		Chirocentrus nudus	AP018761.1	Lavoué et al. 2018 1
	Clupeidae	Alosinae	Alosa aestivalis	NC_037017	Lavoué et al., 2013
	Clupeidae	Alosinae	Alosa alabamae	NC_028275.1	Renshaw et al. 2015 1
	Clupeidae	Alosinae	Alosa alosa	AP009131.1	Lavoué et al., 2007
	Clupeidae	Alosinae	Alosa fallax	MT410940.1	Lavoué et al., 2007
	Clupeidae	Alosinae	Alosa mediocris	MG570462.1	Schroeter et al., 2020
	Clupeidae	Alosinae	Alosa pseudoharengus	AP009132.1	Lavoué et al., 2007
	Clupeidae	Alosinae	Alosa sapidissima	MG570434	Lavoué et al., 2013 2
	Clupeidae	Alosinae	Brevoortia tyrannus	AP009618	Lavoué et al., 2007
	Clupeidae	Alosinae	Sardina pilchardus	AP009233.1	Lavoué et al., 2007
	Clupeidae	Alosinae	Sardinops melanostictus	AB032554	Inoue et al., 2000
	Clupeidae	Clupeinae	Clupea harengus	AP009133	Lavoué et al., 2007
	Clupeidae	Clupeinae	Clupea pallasii	AP009134	Broughton and Reneau, 2006 2
	Clupeidae	Clupeinae	Ethmidium maculatum	AP011602.1	Lavoué et al., 2013
	Clupeidae	Clupeinae	Hyperlophus vittatus	AP011593	Lavoué et al., 2010
	Clupeidae	Clupeinae	Potamalosa richmondia	AP011594.1	Lavoué et al., 2013
	Clupeidae	Clupeinae	Sprattus antipodum	AP011608.1	Lavoué et al., 2013
	Clupeidae	Clupeinae	Sprattus muelleri	AP011607.1	Ye et al., 2018
	Clupeidae	Clupeinae	Sprattus sprattus	AP009234.1	Lavoué et al., 2007
	Clupeidae	Dorosomatinae	Amblygaster sirm	AP018760.1	Lavoué et al. 2018 1
	Clupeidae	Dorosomatinae	Anodontostoma chacunda	NC_021446.1	Lavoué et al., 2013
	Clupeidae	Dorosomatinae	Clupanodon thrissa	JX075099	Lavoué et al., 2007
	Clupeidae	Dorosomatinae	Dorosoma cepedianum	DQ536426	Broughton and Reneau, 2006 2
	Clupeidae	Dorosomatinae	Dorosoma petenense	AP009136	Lavoué et al., 2007
	Clupeidae	Dorosomatinae	Escualosa thoracata	AP011601.1	Lavoué et al., 2013
	Clupeidae	Dorosomatinae	Ethmalosa fimbriata	AP009138.1	Lavoué et al., 2007
	Clupeidae	Dorosomatinae	Gudusia chapra	AP011603.1	Lavoué et al., 2013
	Clupeidae	Dorosomatinae	Harengula jaguana	AP011592	Lavoué et al., 2010
	Clupeidae	Dorosomatinae	Hilsa kelee	AP011613.1	Lavoué et al., 2007
	Clupeidae	Dorosomatinae	Konosirus punctatus	AP011612.1	Lavoué et al., 2007
	Clupeidae	Dorosomatinae	Limnothrissa miodon		This study
	Clupeidae	Dorosomatinae	Microthrissa congica	AP011598	Lavoué et al., 2013
	Clupeidae	Dorosomatinae	Microthrissa royauxi	AP011596	Lavoué et al., 2013
	Clupeidae	Dorosomatinae	Nematalosa come	NC_021447.1	Lavoué et al., 2013
	Clupeidae	Dorosomatinae	Nematalosa erebi	NC_043853.1
	Clupeidae	Dorosomatinae	Nematalosa japonica	AP009142.1	Lavoué et al., 2013
	Clupeidae	Dorosomatinae	Nematalosa nasus	NC_023824.1	Li and Zou, 2014
	Clupeidae	Dorosomatinae	Odaxothrissa losera	AP011595.1	Lavoué et al., 2013
	Clupeidae	Dorosomatinae	Pellonula leonensis	AP009232	Lavoué et al., 2007
	Clupeidae	Dorosomatinae	Pellonula vorax	AP009231	Lavoué et al., 2007
	Clupeidae	Dorosomatinae	Potamothrissa acutirostris	AP011597.1	Lavoué et al., 2013
	Clupeidae	Dorosomatinae	Potamothrissa obtusirostris	AP011599	Lavoué et al., 2013
	Clupeidae	Dorosomatinae	Sardinella albella	AP011605.1	Lavoué et al., 2013
	Clupeidae	Dorosomatinae	Sardinella fijiensis	NC_044472	Wang et al., 2019
	Clupeidae	Dorosomatinae	Sardinella gibbosa	NC_037131.1	Sebastian et al. 2018 1
	Clupeidae	Dorosomatinae	Sardinella jussieu	KY964441.1	Sektiana et al., 2017
	Clupeidae	Dorosomatinae	Sardinella lemuru	NC_039553.1	Jiang et al. 2017 1
	Clupeidae	Dorosomatinae	Sardinella longiceps	NC_033407.1	Sebastian et al. 2017 1
	Clupeidae	Dorosomatinae	Sardinella maderensis	AP009143.1	Lavoué et al., 2013
	Clupeidae	Dorosomatinae	Stolothrissa tanganicae		This study
	Clupeidae	Dorosomatinae	Tenualosa ilisha	AP011610	Lavoué et al., 2013
	Clupeidae	Dorosomatinae	Tenualosa thibaudeaui	AP011604.1	Lavoué et al., 2013
	Clupeidae	Dorosomatinae	Tenualosa toli	AP011600.1	Lavoué et al., 2013
	Clupeidae	Ehiravinae	Clupeichthys aesarnensis	AP011584.1	Lavoué et al., 2013
	Clupeidae	Ehiravinae	Clupeichthys goniognathus	AP011589.1	Lavoué et al., 2013
	Clupeidae	Ehiravinae	Clupeichthys perakensis	AP011585.1
	Clupeidae	Ehiravinae	Clupeoides borneensis	AP011586.1	Lavoué et al., 2013
	Clupeidae	Ehiravinae	Clupeonella cultriventris	AP009615.1	Lavoué et al., 2013
	Clupeidae	Ehiravinae	Ehirava fluviatilis	AP011588.1	Lavoué et al., 2013
	Clupeidae	Ehiravinae	Gilchristella aestuaria	AP011606	Lavoué et al., 2013
	Clupeidae	Ehiravinae	Sundasalanx mekongensis	AP006232.1	Lavoué et al., 2013
	Clupeidae	Ehiravinae	Sundasalanx praecox	AP011591.1	Lavoué et al., 2013
	Clupeidae	Ehiravinae	Sundasalanx sp	AP011590.1	Lavoué et al., 2013
	Clupeidae		Clupeoides sp	AP011587.1	Lavoué et al., 2013
	Clupeidae		Jenkinsia lamprotaenia	AP006230	Saitoh et al., 2003
	Clupeidae		Spratelloides delicatulus	AP009144.1	Lavoué et al., 2007
	Clupeidae		Spratelloides gracilis	AP009145.1	Lavoué et al., 2007
	Denticipitidae		Denticeps clupeoides 3	AP018763.1	Lavoué et al. 2018 1
	Dussumieriidae		Dussumieria elopsoides	AP017947.1	Lavoué et al., 2017a
	Dussumieriidae		Etrumeus micropus	AP009139.1	Lavoué et al., 2013
	Engraulidae	Coiliinae	Coilia brachygnathus	MK144335.1	Lavoué et al., 2013
	Engraulidae	Coiliinae	Coilia grayii	MH465028.1	Jiang et al 2019 1
	Engraulidae	Coiliinae	Coilia lindmani	AP011558.1	Lavoué et al., 2017
	Engraulidae	Coiliinae	Coilia mystus	KF056322.1	Lewis and Lema, 2019
	Engraulidae	Coiliinae	Coilia nasus	AP009135.1	Lavoué et al., 2013
	Engraulidae	Coiliinae	Coilia reynaldi	AP011559.1	Lavoué et al., 2010
	Engraulidae	Coiliinae	Lycothrissa crocodilus	AP011562.1	Lavoué et al., 2010
	Engraulidae	Coiliinae	Setipinna melanochir	AP011565.1	Lavoué et al., 2010
	Engraulidae	Coiliinae	Setipinna taty	MH465027.1	Jiang et al 2019 1
	Engraulidae	Coiliinae	Setipinna tenuifilis	AP017950.1	Lavoué et al., 2007
	Engraulidae	Coiliinae	Thryssa baelama	AP009616.1	Lavoué et al., 2010
	Engraulidae	Coiliinae	Thryssa dussumieri	AP017953.1	Lavoué et al., 2017a
	Engraulidae	Coiliinae	Thryssa hamiltonii	KX096870	Wang and Ou, 2016
	Engraulidae	Coiliinae	Thryssa kammalensis	KU761588.1	Zhang and Gao, 2016
	Engraulidae	Coiliinae	Thryssa setirostris	NC_038196.1	Chen et al. 2018 1
	Engraulidae	Coiliinae	Thryssa vitrirostris	NC_039819.1	Jiang et al 2019 1
	Engraulidae	Engraulinae	Amazonsprattus scintilla	AP009617.1	Lavoué et al., 2010
	Engraulidae	Engraulinae	Anchoviella sp	AP011557.1	Lavoué et al., 2010
	Engraulidae	Engraulinae	Encrasicholina heteroloba	AP017952.1	Lavoué et al., 2017
	Engraulidae	Engraulinae	Encrasicholina pseudoheteroloba	AP017954.1	Lavoué et al., 2017
	Engraulidae	Engraulinae	Encrasicholina punctifer	AP017955.1	Lavoué et al., 2010
	Engraulidae	Engraulinae	Engraulis encrasicolus	AP009137	Lavoué et al., 2007
	Engraulidae	Engraulinae	Engraulis japonicus	AP017957.1	Lavoué et al., 2017
	Engraulidae	Engraulinae	Engraulis mordax	NC_041097.1	Lewis and Lema, 2019
	Engraulidae	Engraulinae	Engraulis ringens	NC_042728.1	Jiang et al. 2019 1
	Engraulidae	Engraulinae	Lycengraulis grossidens	AP011563.1	Jiang et al., 2019
	Engraulidae	Engraulinae	Stolephorus chinensis	AP011566	Li and Zou, 2014
	Engraulidae	Engraulinae	Stolephorus commersonnii	NC_033521.1	Qu & Ma 2017 1
	Engraulidae	Engraulinae	Stolephorus insularis	NC_042729.1
	Engraulidae	Engraulinae	Stolephorus waitei	NC_042684.1	Jiang et al., 2019
	Pristigasteridae		Ilisha africana	AP009140.1	Lavoué et al., 2007
	Pristigasteridae		Ilisha elongata	AP009141.1	Lavoué et al., 2007
	Pristigasteridae		Ilisha sirishai	AP018762.1	Lavoué et al. 2018 1
	Pristigasteridae		Opisthopterus tardoore	AP018759.1	Lavoué et al. 2018 1
	Pristigasteridae		Pellona ditchela	AP011609.1	Lavoué et al., 2013
	Pristigasteridae		Pellona flavipinnis	AP009619	Lavoué et al., 2010
Cypriniformes	Cyprinidae	Cyprininae	Carassius auratus 3	KM659025.1	Hu et al. 2014 1
	Cyprinidae	Cyprininae	Cyprinus carpio 3	MH202953	Ye et al., 2018
	Cyprinidae	Danioninae	Danio rerio 3	NC_002333.2	Broughton et al., 2001
	Gastromyzontidae		Formosania lacustris 3	AP010774	Lavoué et al., 2007
Gonorynchiformes	Chanidae		Chanos chanos 3	AB054133	Saitoh et al., 2003
	Gonorynchidae		Gonorynchus greyi 3	AB054134	Saitoh et al., 2003

## Sheet: Legend
1 Source: direct submission NCBI
2 Only partial D-loop available
3 Outgroup species

## Sheet: References
Broughton, R. E., Milam, J. E., & Roe, B. A. (2001). The complete sequence of the zebrafish (Danio rerio) mitochondrial genome and evolutionary patterns in vertebrate mitochondrial DNA. Genome Research, 11(11), 1958–1967. https://doi.org/10.1101/gr.156801.
Broughton, R. E., & Reneau, P. C. (2006). Spatial covariation of mutation and nonsynonymous substitution rates in vertebrate mitochondrial genomes. Molecular Biology and Evolution, 23(8), 1516–1524. https://doi.org/10.1093/molbev/msl013
Inoue, J. G., Miya, M., Tsukamoto, K., & Nishida, M. (2000). Complete mitochondrial DNA sequence of the Japanese sardine Sardinops melanostictus. Fisheries Science, 66(5), 924–932. https://doi.org/10.1046/j.1444-2906.2000.00148.x
Jiang, H., Lv, Z., Gong, L., Liu, L., & Liu, B. (n.d.). Characterization of complete mitochondrial DNA in Stolephorus insularis. Direct Submission NCBI (25-JUN-2019).
Lavoué, S., Bertrand, J. A. M., Chen, W. J., Ho, H. C., Motomura, H., Sado, T., & Miya, M. (2017). Phylogenetic position of the rainbow sardine Dussumieria (Dussumieriidae) and its bearing on the early evolution of the Clupeoidei. Gene, 623(March), 41–47. https://doi.org/10.1016/j.gene.2017.04.032
Lavoué, S., Bertrand, J. A. M., Wang, H. Y., Chen, W. J., Ho, H. C., Motomura, H., … Miya, M. (2017). Molecular systematics of the anchovy genus Encrasicholina in the Northwest Pacific. PLoS ONE, 12(7), 1–16. https://doi.org/10.1371/journal.pone.0181329
Lavoué, S., Miya, M., Musikasinthorn, P., Chen, W. J., & Nishida, M. (2013). Mitogenomic Evidence for an Indo-West Pacific Origin of the Clupeoidei (Teleostei: Clupeiformes). PLoS ONE, 8(2). https://doi.org/10.1371/journal.pone.0056485
Lavoué, S., Miya, M., & Nishida, M. (2010). Mitochondrial phylogenomics of anchovies (family Engraulidae) and recurrent origins of pronounced miniaturization in the order Clupeiformes. Molecular Phylogenetics and Evolution, 56(1), 480–485. https://doi.org/10.1016/j.ympev.2009.11.022
Lavoué, S., Miya, M., Saitoh, K., Ishiguro, N. B., & Nishida, M. (2007). Phylogenetic relationships among anchovies, sardines, herrings and their relatives (Clupeiformes), inferred from whole mitogenome sequences. Molecular Phylogenetics and Evolution, 43(3), 1096–1105. https://doi.org/10.1016/j.ympev.2006.09.018
Lewis, O. H., & Lema, S. C. (2019). Sequence and phylogenetic analysis of the mitochondrial genome for the Northern Anchovy, Engraulis mordax (Engraulidae: Clupeiformes). Mitochondrial DNA Part B: Resources, 4(1), 14–16. https://doi.org/10.1080/23802359.2018.1535846
Li, M., & Zou, K. (2014). Complete mitochondrial genome of the Bloch’s gizzard shad Nematalosa nasus (Clupeiformes: Clupeidae). Mitochondrial DNA, 25(1), 52–53.
Saitoh, K., Miya, M., Inoue, J. G., Ishiguro, N. B., & Nishida, M. (2003). Mitochondrial genomics of ostariophysan fishes: Perspectives on phylogeny and biogeography. Journal of Molecular Evolution, 56(4), 464–472. https://doi.org/10.1007/s00239-002-2417-y
Schmidt, D. J., & McDougall, C. (2019). Complete mitogenomes of five ecologically diverse Australian freshwater fishes. Mitochondrial DNA Part B: Resources, 4(1), 191–193. https://doi.org/10.1080/23802359.2018.1545546
Schroeter, J. C., Maloy, A. P., Rees, C. B., & Bartron, M. L. (2020). Fish mitochondrial genome sequencing: expanding genetic resources to support species detection and biodiversity monitoring using environmental DNA. Conservation Genetics Resources, 12(3), 433–446. https://doi.org/10.1007/s12686-019-01111-0
Sektiana, S. P., Andriyono, S., & Kim, H. W. (2017). Characterization of the complete mitochondrial genome of Mauritian sardinella, Sardinella jussieu (Lacepède, 1803), collected in the Banten Bay, Indonesia. Fisheries and Aquatic Sciences, 20(1), 1–9. https://doi.org/10.1186/s41240-017-0072-x
Wang, P. F., & Ou, Y. J. (n.d.). The complete mitochondrial genome of Thryssa hamiltonii (Clupeiformes, Engraulidae) and its phylogenetic analysis. Direct Submission NCBI (18-APR-2016).
Wang, Z., Liu, Y., Feng, W., Chen, L., Miao, Z., & Chen, J. (2019). The complete mitochondrial genome of Sardinella fijiensis (Clupeiformes: clupeidae) and phylogenetic studies of clupeidae. Mitochondrial DNA Part B: Resources, 4(1), 1413–1414. https://doi.org/10.1080/23802359.2019.1598301
Ye, X., Lv, Y., Wei, L., Huang, J., Wen, Y., Zhang, G., … Liu, K. (2018). The complete mitochondrial genome of Jinbian carp Cyprinus carpio (Cypriniformes: Cyprinidae). Mitochondrial DNA Part B: Resources, 3(2), 1096–1097. https://doi.org/10.1080/23802359.2018.1495126
Zhang, J., & Gao, T. (2016). The complete mitochondrial genome of Thryssa kammalensis (Clupeiformes: Engraulidae). Mitochondrial DNA Part B: Resources, 1(1), 12–13. https://doi.org/10.1080/23802359.2015.1137797
